# Supplementary material for: Differential Effects of Corneal Biomechanics on Superficial and Deep Vessel Density and Their Association with Central Visual Function in Glaucoma Patients with Myopia
Source: J Clin Med. 2025 Sep 16;14(18):6515. doi: 10.3390/jcm14186515 (PMC12470511; doi:10.3390/jcm14186515)
Supplement: Supplementary file 1 [file jcm-14-06515-s001.zip]

Archive with 1 entries (1 files):
- jcm-3868681-supplementary.pdf
